# Supplementary material for: 2-Aminoterephthalic acid dimethyl ester
Source: Acta Crystallogr Sect E Struct Rep Online. 2009 Sep 16;65(Pt 10):o2468–9. doi: 10.1107/S1600536809036095 (PMC2970453; doi:10.1107/S1600536809036095)
Supplement: Supplementary file 2 [file e-65-o2468-Isup2.hkl]

# 
# h,k,l, Fc-squared, Fo-squared, sigma(Fo-squared) and status flag 
# 
data_I
_shelx_title ' bm in P2(1)/c' 
_shelx_refln_list_code          4 
_shelx_F_calc_maximum      112.70 
_exptl_crystal_F_000       440.00 
_reflns_d_resolution_high  0.8409 
 
loop_ 
 _symmetry_equiv_pos_as_xyz 
 'x, y, z' 
 '-x, y+1/2, -z+1/2' 
 '-x, -y, -z' 
 'x, -y-1/2, z-1/2' 
 
_cell_length_a     4.7721 
_cell_length_b    16.9277 
_cell_length_c    11.8406 
_cell_angle_alpha  90.000 
_cell_angle_beta   93.877 
_cell_angle_gamma  90.000 
 
_shelx_F_squared_multiplier     1.000 
 
loop_ 
 _refln_index_h 
 _refln_index_k 
 _refln_index_l 
 _refln_F_squared_calc 
 _refln_F_squared_meas 
 _refln_F_squared_sigma 
 _refln_observed_status 
   1   0   0        1.87        0.30      3.47 o 
   2   0   0      333.36      328.68     17.51 o 
   3   0   0     2513.54     2390.02     77.21 o 
   4   0   0       61.55       52.08     10.92 o 
   5   0   0       47.22       68.96     24.45 o 
   1   1   0       69.33       55.54      2.85 o 
   2   1   0      335.69      326.11      8.87 o 
   3   1   0       63.43       50.37      6.35 o 
   4   1   0       75.12       73.87      8.87 o 
   5   1   0        4.45        6.46     20.60 o 
   0   2   0     1350.99     1739.30     77.33 o 
   1   2   0        9.15        8.97      2.65 o 
   2   2   0      207.04      204.32      7.49 o 
   3   2   0      331.34      315.78     12.58 o 
   4   2   0      118.39      118.33     11.02 o 
   5   2   0        1.08       19.11     17.28 o 
   1   3   0     9684.72    10191.55    226.24 o 
   2   3   0      734.85      766.67     17.67 o 
   3   3   0        0.09       -1.84      5.49 o 
   4   3   0      198.62      201.20     15.43 o 
   5   3   0        0.98       17.70     15.51 o 
   0   4   0     1750.64     2033.02     65.89 o 
   1   4   0     8863.85     9846.79    345.79 o 
   2   4   0        0.01        2.63      4.56 o 
   3   4   0      245.43      223.47      9.83 o 
   4   4   0      232.11      217.43     19.89 o 
   5   4   0        2.80        4.60     15.67 o 
   1   5   0     4751.42     5275.25    160.90 o 
   2   5   0        5.13        8.94      5.19 o 
   3   5   0      146.18      136.38      8.77 o 
   4   5   0       59.54       59.67     12.16 o 
   5   5   0        0.62       16.67     15.01 o 
   0   6   0        0.11       -7.33      4.89 o 
   1   6   0       37.11       43.55      4.89 o 
   2   6   0      359.92      421.63     22.56 o 
   3   6   0       13.41       -2.20      8.72 o 
   4   6   0        1.71       14.97     11.25 o 
   5   6   0       24.93       17.05     18.38 o 
   1   7   0     1946.40     2300.96     62.51 o 
   2   7   0      367.08      374.61     28.18 o 
   3   7   0      360.26      395.43     18.78 o 
   4   7   0        0.03       -3.96     11.10 o 
   5   7   0        9.96       15.16     21.53 o 
   0   8   0      253.80      287.71     12.18 o 
   1   8   0        1.95        0.74      5.60 o 
   2   8   0      645.43      691.02     28.21 o 
   3   8   0       15.81       11.80      9.66 o 
   4   8   0      109.24      137.25     16.53 o 
   5   8   0       16.27       15.38     22.25 o 
   1   9   0       71.68       87.36      7.11 o 
   2   9   0      170.52      182.19      9.86 o 
   3   9   0      133.53      144.13     13.23 o 
   4   9   0        0.01        3.61     15.48 o 
   5   9   0       13.83       41.69     24.56 o 
   0  10   0     1571.29     1762.33     55.33 o 
   1  10   0      247.02      279.77      9.88 o 
   2  10   0       58.17       65.71     11.27 o 
   3  10   0      535.16      528.45     19.41 o 
   4  10   0        8.27       -5.57     14.07 o 
   1  11   0        6.28        7.67      7.30 o 
   2  11   0        0.54       -2.75     10.87 o 
   3  11   0      968.72      973.98     35.83 o 
   4  11   0        0.93        6.99     16.68 o 
   0  12   0     1215.95     1236.74     50.79 o 
   1  12   0        3.65        6.84      9.00 o 
   2  12   0      166.12      151.65     13.87 o 
   3  12   0        2.82        3.48     14.72 o 
   4  12   0        0.38        9.62     17.78 o 
   1  13   0       23.22       20.30     10.32 o 
   2  13   0        1.82        2.63     11.93 o 
   3  13   0       13.26       14.97     14.85 o 
   4  13   0      194.25      206.87     23.45 o 
   0  14   0       14.40        3.57     12.52 o 
   1  14   0      179.07      196.57     15.01 o 
   2  14   0      129.25      116.66     15.86 o 
   3  14   0        3.51        4.46     15.65 o 
   4  14   0      328.30      319.42     27.45 o 
   1  15   0      112.22       79.70     15.52 o 
   2  15   0        3.96       -1.43     14.91 o 
   3  15   0        7.93        1.44     16.73 o 
   0  16   0       10.82        8.15     23.08 o 
   1  16   0       48.08       47.04     16.35 o 
   2  16   0       22.94       31.12     17.80 o 
   3  16   0        0.21       22.12     18.66 o 
   1  17   0        0.17        3.69     16.89 o 
   2  17   0        0.45        7.38     17.56 o 
   3  17   0       25.68       37.71     22.00 o 
   0  18   0      249.88      268.51     37.14 o 
   1  18   0       10.16        4.68     17.85 o 
   2  18   0        0.14       -8.88     19.43 o 
   1  19   0       24.47       34.39     27.94 o 
   0  20   0        8.12       -6.49     44.50 o 
  -5   1   1       14.26       28.53     22.52 o 
  -4   1   1        0.99       -3.15      7.85 o 
  -3   1   1       43.13       43.69      6.32 o 
  -2   1   1        0.00       -0.19      4.07 o 
  -1   1   1      270.32      205.18      6.11 o 
   0   1   1       76.17       65.90      3.12 o 
   1   1   1      227.31      212.47      7.12 o 
   2   1   1      306.68      266.70      6.97 o 
   3   1   1      523.75      490.93     20.34 o 
   4   1   1        4.05        4.19      7.54 o 
   5   1   1        0.66        8.58     20.33 o 
  -5   2   1       36.32       42.40     22.58 o 
  -4   2   1       37.68       34.11     10.54 o 
  -3   2   1      175.34      155.02      9.86 o 
  -2   2   1        1.09       -1.27      4.54 o 
  -1   2   1     5209.92     4631.25    100.22 o 
   0   2   1      905.03      963.64     39.34 o 
   1   2   1       74.12       67.70      4.47 o 
   2   2   1     1546.41     1551.63     23.43 o 
   3   2   1      241.68      233.97      7.45 o 
   4   2   1        5.08       -0.63      7.48 o 
   5   2   1        4.58        7.83     18.00 o 
  -5   3   1       32.10       62.75     20.53 o 
  -4   3   1        0.20       -1.56      9.85 o 
  -3   3   1       15.13        5.77      6.17 o 
  -2   3   1       17.14       16.28      4.31 o 
  -1   3   1    12700.44    11670.47    377.01 o 
   0   3   1      692.94      891.32     20.17 o 
   1   3   1     4742.26     4997.06    173.76 o 
   2   3   1     2259.44     2231.76     38.79 o 
   3   3   1        0.13        2.88      5.02 o 
   4   3   1      349.85      361.45     24.25 o 
   5   3   1        3.07       15.62     18.58 o 
  -5   4   1      119.23      176.94     24.84 o 
  -4   4   1       13.14       22.15     11.78 o 
  -3   4   1       24.66       20.30      6.39 o 
  -2   4   1      596.66      578.54     16.08 o 
  -1   4   1     3117.42     3231.26    140.60 o 
   0   4   1      906.44     1162.75     18.50 o 
   1   4   1     6617.10     7020.73    209.83 o 
   2   4   1     2374.99     2467.00     37.52 o 
   3   4   1      401.13      398.42     16.29 o 
   4   4   1        6.54       10.04      9.36 o 
   5   4   1       31.56       37.87     17.52 o 
  -5   5   1        7.94       18.57     18.81 o 
  -4   5   1       25.57       13.15     11.83 o 
  -3   5   1       13.90        8.09      8.71 o 
  -2   5   1     1344.30     1378.99     46.68 o 
  -1   5   1      150.22      163.00      7.18 o 
   0   5   1     3382.96     3976.98     82.61 o 
   1   5   1     1272.18     1568.87     35.75 o 
   2   5   1      549.19      597.50     17.39 o 
   3   5   1      412.87      432.56     17.55 o 
   4   5   1        4.57       -0.11     10.97 o 
   5   5   1       21.75       24.82     16.31 o 
  -5   6   1       25.69       27.85     20.39 o 
  -4   6   1        0.14        0.41     13.24 o 
  -3   6   1        0.10       -3.86      8.64 o 
  -2   6   1     1766.79     1804.86     47.75 o 
  -1   6   1      262.63      334.17     12.66 o 
   0   6   1      542.36      691.59     15.91 o 
   1   6   1     1694.80     1899.45     46.52 o 
   2   6   1      622.79      677.06     18.25 o 
   3   6   1      129.58      126.94      9.80 o 
   4   6   1       33.78       32.18     13.29 o 
   5   6   1      179.70      168.62     19.79 o 
  -5   7   1       68.73       97.26     24.43 o 
  -4   7   1       14.06       -1.78     13.18 o 
  -3   7   1      137.15      138.99     13.33 o 
  -2   7   1     5535.53     5710.06    148.76 o 
  -1   7   1      220.54      294.97      9.46 o 
   0   7   1       14.12       14.81      4.65 o 
   1   7   1     1796.47     2294.13     40.34 o 
   2   7   1      692.46      712.57     32.76 o 
   3   7   1       58.10       49.65     10.82 o 
   4   7   1        0.34      -12.31     13.88 o 
   5   7   1       54.48       43.72     16.68 o 
  -5   8   1        1.63       -6.10     21.77 o 
  -4   8   1       78.00       81.22     16.13 o 
  -3   8   1      138.45      149.06     17.20 o 
  -2   8   1     2254.13     2316.51     71.29 o 
  -1   8   1      205.22      228.64      8.89 o 
   0   8   1      159.79      153.13      6.69 o 
   1   8   1     1043.90     1405.95     20.79 o 
   2   8   1     1948.57     2068.70     63.12 o 
   3   8   1      151.51      148.76     13.05 o 
   4   8   1      141.50      140.17     17.56 o 
   5   8   1       44.45       57.72     19.54 o 
  -5   9   1        4.68       -4.46     23.61 o 
  -4   9   1        1.99        3.57     12.47 o 
  -3   9   1       96.86       73.81     13.26 o 
  -2   9   1        5.86        8.84      9.69 o 
  -1   9   1      169.60      192.27      9.15 o 
   0   9   1       84.76       91.49      6.53 o 
   1   9   1      854.54     1027.09     16.56 o 
   2   9   1      202.62      220.26     11.15 o 
   3   9   1       60.38       57.16     11.82 o 
   4   9   1       19.59       -5.09     14.64 o 
   5   9   1        6.17       24.53     23.28 o 
  -4  10   1       38.21       62.70     15.48 o 
  -3  10   1      553.52      575.99     21.94 o 
  -2  10   1      179.35      197.22     14.26 o 
  -1  10   1      404.93      405.88     13.14 o 
   0  10   1      215.99      229.91      8.53 o 
   1  10   1      444.09      481.20     11.46 o 
   2  10   1        0.72        5.35      8.65 o 
   3  10   1       18.11        9.46     12.80 o 
   4  10   1       19.23       14.00     15.43 o 
  -4  11   1       10.46       27.38     16.58 o 
  -3  11   1      726.62      643.97     26.26 o 
  -2  11   1       82.97       89.56     13.97 o 
  -1  11   1       46.75       42.78      8.59 o 
   0  11   1      106.80      127.66      7.88 o 
   1  11   1      754.62      822.92     18.73 o 
   2  11   1      192.10      181.22     12.26 o 
   3  11   1       21.51        3.24     15.47 o 
   4  11   1       89.24       92.56     19.07 o 
  -4  12   1        4.85       -9.48     16.54 o 
  -3  12   1      211.37      181.56     16.40 o 
  -2  12   1      199.90      177.01     16.34 o 
  -1  12   1       54.83       77.71     10.63 o 
   0  12   1       69.25       66.58      8.66 o 
   1  12   1       49.72       48.77     10.39 o 
   2  12   1        2.58       12.24     11.47 o 
   3  12   1      128.95      117.26     16.17 o 
   4  12   1       16.01       24.87     18.88 o 
  -4  13   1       12.69       -5.61     17.77 o 
  -3  13   1       13.35       15.40     14.89 o 
  -2  13   1        0.56       -3.52     11.22 o 
  -1  13   1        0.25        4.29     10.20 o 
   0  13   1       46.55       58.45      9.53 o 
   1  13   1       40.24       35.66     10.55 o 
   2  13   1      110.54      107.22     14.76 o 
   3  13   1      169.91      189.55     17.98 o 
   4  13   1        0.46        1.65     20.04 o 
  -4  14   1       64.52       65.39     23.60 o 
  -3  14   1       17.02       15.83     16.23 o 
  -2  14   1        0.00       -1.92     13.29 o 
  -1  14   1      239.14      269.07     17.38 o 
   0  14   1      167.42      153.42     11.23 o 
   1  14   1       58.59       55.06     12.73 o 
   2  14   1       31.66       31.78     14.23 o 
   3  14   1       47.40       36.69     17.49 o 
   4  14   1        8.89        3.04     22.04 o 
  -3  15   1       28.48       25.62     17.89 o 
  -2  15   1       25.17       13.21     14.57 o 
  -1  15   1      116.55      109.47     16.28 o 
   0  15   1      101.91      100.31     13.46 o 
   1  15   1       49.89       39.89     13.41 o 
   2  15   1      134.23      152.32     18.50 o 
   3  15   1       44.62       46.33     19.38 o 
  -3  16   1       30.35       33.90     19.22 o 
  -2  16   1        0.17       15.32     16.96 o 
  -1  16   1       11.82       11.73     15.92 o 
   0  16   1        0.32       11.14     16.91 o 
   1  16   1       31.59       38.32     15.33 o 
   2  16   1        2.36        5.22     16.75 o 
   3  16   1        5.69        0.85     18.68 o 
  -3  17   1       15.74       25.24     21.85 o 
  -2  17   1      229.58      214.74     23.67 o 
  -1  17   1        0.01      -15.64     16.60 o 
   0  17   1      549.16      522.00     27.71 o 
   1  17   1       22.55        5.06     16.67 o 
   2  17   1        7.40       32.91     19.38 o 
  -2  18   1      112.71       79.09     22.10 o 
  -1  18   1        8.06       15.10     23.96 o 
   0  18   1       59.02       66.98     25.05 o 
   1  18   1       16.16       28.05     19.32 o 
   2  18   1        6.95       19.08     20.76 o 
  -1  19   1        6.74       -1.65     26.24 o 
   0  19   1      101.55      100.30     28.99 o 
   1  19   1       62.53       92.05     29.69 o 
   0  20   1       14.44       19.16     33.80 o 
  -5   0   2      379.49      403.90     44.27 o 
  -4   0   2      245.59      237.80     23.57 o 
  -3   0   2       63.18       51.60      9.42 o 
  -2   0   2        0.82       -3.22      5.20 o 
  -1   0   2      515.84      422.16     12.39 o 
   0   0   2    10067.48     6894.20    284.07 o 
   1   0   2        1.52        0.18      3.26 o 
   2   0   2      130.49      119.69      6.81 o 
   3   0   2     2057.30     1992.62     81.62 o 
   4   0   2      123.41      111.14     15.36 o 
   5   0   2       16.77        6.10     31.94 o 
  -5   1   2       91.01       90.07     25.09 o 
  -4   1   2       46.76       38.28     11.01 o 
  -3   1   2       22.74       18.32      6.41 o 
  -2   1   2       71.94       69.83      5.45 o 
  -1   1   2       88.82       76.57      3.62 o 
   0   1   2      787.27      608.80     20.22 o 
   1   1   2     2009.35     1634.78     65.29 o 
   2   1   2     1407.10     1273.43     37.67 o 
   3   1   2        6.48       -0.61      4.90 o 
   4   1   2       18.93        8.37      8.40 o 
   5   1   2       52.66       61.80     18.32 o 
  -5   2   2        7.29       -3.28     26.64 o 
  -4   2   2       30.98       24.34     10.60 o 
  -3   2   2       17.52       13.91      6.04 o 
  -2   2   2      191.73      198.05      7.70 o 
  -1   2   2     5078.73     4205.63     86.67 o 
   0   2   2     2264.38     1809.92    105.94 o 
   1   2   2        0.52        0.62      2.57 o 
   2   2   2       11.58        3.90      3.70 o 
   3   2   2        0.35        3.65      4.91 o 
   4   2   2       90.54      106.57     10.33 o 
   5   2   2       13.59        7.22     17.36 o 
  -5   3   2        1.13       -9.86     25.59 o 
  -4   3   2        0.06       -7.54     10.06 o 
  -3   3   2        5.03        2.67      5.45 o 
  -2   3   2      358.30      313.51     12.06 o 
  -1   3   2     1038.92      946.51     29.14 o 
   0   3   2        2.04        3.92      2.56 o 
   1   3   2     1486.28     1359.14     36.96 o 
   2   3   2      209.11      210.92      6.98 o 
   3   3   2        0.32       -3.04      5.47 o 
   4   3   2      263.97      272.70     13.14 o 
   5   3   2       11.33       13.31     19.02 o 
  -5   4   2       12.35       12.41     23.97 o 
  -4   4   2      167.36      154.13     13.85 o 
  -3   4   2      145.44      126.91      9.56 o 
  -2   4   2      163.14      149.39      5.85 o 
  -1   4   2      895.35      953.78     41.73 o 
   0   4   2      565.87      611.85     19.18 o 
   1   4   2        5.68        7.20      3.16 o 
   2   4   2       60.28       64.83      5.07 o 
   3   4   2        0.13       -0.96      6.52 o 
   4   4   2       95.65       93.50     10.70 o 
   5   4   2       29.67       46.31     18.76 o 
  -5   5   2        8.15       18.78     25.85 o 
  -4   5   2      221.80      226.88     16.46 o 
  -3   5   2       12.09       13.43      8.74 o 
  -2   5   2      211.89      232.38      8.70 o 
  -1   5   2      252.51      245.62     15.69 o 
   0   5   2      339.18      393.98      8.49 o 
   1   5   2      283.94      333.61     11.20 o 
   2   5   2      994.33     1051.16     32.30 o 
   3   5   2        8.52        5.18      7.27 o 
   4   5   2        6.12        1.59     11.11 o 
   5   5   2        1.81       16.55     17.26 o 
  -5   6   2        1.90      -17.01     20.57 o 
  -4   6   2       54.06       39.58     14.21 o 
  -3   6   2      280.36      290.72     16.62 o 
  -2   6   2      213.80      210.33      8.83 o 
  -1   6   2      218.36      227.19      9.77 o 
   0   6   2       26.08       30.75      4.91 o 
   1   6   2     1910.16     2253.57     48.90 o 
   2   6   2      423.86      453.40     12.25 o 
   3   6   2        5.65       12.19      7.68 o 
   4   6   2       28.20       38.47     12.12 o 
   5   6   2        0.00       -1.31     16.18 o 
  -5   7   2        0.30       14.50     21.75 o 
  -4   7   2       28.09       35.25     16.15 o 
  -3   7   2       73.22       61.45     11.44 o 
  -2   7   2       15.27       16.25      6.53 o 
  -1   7   2        0.21       -4.50      5.03 o 
   0   7   2      375.96      396.05      9.67 o 
   1   7   2      246.65      278.80      8.75 o 
   2   7   2      395.44      442.52     19.94 o 
   3   7   2        0.98       -0.13      7.33 o 
   4   7   2        4.06       10.94     13.59 o 
   5   7   2        2.68      -13.68     17.23 o 
  -5   8   2       11.90       47.32     21.31 o 
  -4   8   2        7.96       -2.97     15.66 o 
  -3   8   2       52.10       45.03     12.43 o 
  -2   8   2       55.60       57.31     10.31 o 
  -1   8   2        0.23        1.53      6.16 o 
   0   8   2       33.36       38.95      6.60 o 
   1   8   2      128.88      138.45      7.16 o 
   2   8   2      259.93      272.31     13.49 o 
   3   8   2       30.98       23.01      8.98 o 
   4   8   2      116.47       98.64     16.63 o 
   5   8   2       17.83       22.99     20.29 o 
  -5   9   2       10.59       12.55     20.38 o 
  -4   9   2        0.21        1.33     15.75 o 
  -3   9   2      160.41      164.44     15.66 o 
  -2   9   2       10.32       20.74     10.55 o 
  -1   9   2        0.00       -3.40      6.32 o 
   0   9   2     1233.91     1398.88     35.45 o 
   1   9   2       22.33       23.43      6.49 o 
   2   9   2      225.94      255.46     11.19 o 
   3   9   2      231.26      237.08     17.26 o 
   4   9   2       21.61       12.88     15.24 o 
  -4  10   2        9.57       19.62     17.72 o 
  -3  10   2      418.61      370.50     19.21 o 
  -2  10   2      242.06      247.29     15.29 o 
  -1  10   2      171.30      190.23      9.78 o 
   0  10   2     1356.99     1546.29     35.89 o 
   1  10   2       15.14       20.94      7.56 o 
   2  10   2       85.80       83.66      9.92 o 
   3  10   2        2.91        2.56     14.38 o 
   4  10   2        0.06       -6.38     16.15 o 
  -4  11   2        3.93       13.57     18.99 o 
  -3  11   2      235.06      233.46     18.58 o 
  -2  11   2      860.62      869.41     31.83 o 
  -1  11   2       36.28       32.22      8.67 o 
   0  11   2      777.78      913.33     19.41 o 
   1  11   2       50.78       46.07      9.78 o 
   2  11   2        5.67       -1.68      9.53 o 
   3  11   2      288.94      248.43     18.29 o 
   4  11   2        0.80      -13.18     15.14 o 
  -4  12   2       55.14       24.29     18.20 o 
  -3  12   2        0.00       -0.78     14.45 o 
  -2  12   2      948.44      883.99     44.47 o 
  -1  12   2       34.36       31.24      9.55 o 
   0  12   2       57.24       63.28     10.53 o 
   1  12   2      263.14      292.27     13.52 o 
   2  12   2       49.73       50.41     12.12 o 
   3  12   2       37.05       10.85     14.92 o 
   4  12   2        1.98        7.54     20.81 o 
  -4  13   2      403.13      373.63     26.50 o 
  -3  13   2       29.69       29.80     16.71 o 
  -2  13   2        0.87       -9.66     13.20 o 
  -1  13   2      207.72      178.92     15.53 o 
   0  13   2       25.98        9.69     10.53 o 
   1  13   2      310.17      301.08     14.46 o 
   2  13   2       61.46       31.72     13.79 o 
   3  13   2      134.16      104.35     18.49 o 
   4  13   2        0.78       -7.34     17.63 o 
  -4  14   2      378.17      346.87     33.08 o 
  -3  14   2       41.87       34.14     16.14 o 
  -2  14   2        2.12      -24.30     12.98 o 
  -1  14   2     1911.09     1777.14     54.39 o 
   0  14   2        0.00        0.10     10.80 o 
   1  14   2      128.97      130.13     14.03 o 
   2  14   2       70.41       65.46     14.61 o 
   3  14   2       32.58       41.95     17.11 o 
  -3  15   2       73.87       46.04     17.34 o 
  -2  15   2        2.63       -1.90     14.10 o 
  -1  15   2      212.76      235.27     16.51 o 
   0  15   2       21.37       12.18     14.05 o 
   1  15   2        3.16        4.72     12.18 o 
   2  15   2      126.36      115.77     18.48 o 
   3  15   2        2.59       15.56     18.47 o 
  -3  16   2       16.15        8.07     18.82 o 
  -2  16   2        7.06       -4.13     16.98 o 
  -1  16   2     1094.03     1046.01     32.15 o 
   0  16   2       35.02       47.22     18.98 o 
   1  16   2       13.28        4.11     13.56 o 
   2  16   2       88.80       72.25     18.65 o 
   3  16   2       10.21      -16.28     19.76 o 
  -2  17   2       33.75       37.06     19.60 o 
  -1  17   2      179.90      155.00     20.46 o 
   0  17   2       26.23       18.13     21.75 o 
   1  17   2        0.00      -10.55     15.92 o 
   2  17   2       76.30       62.00     21.16 o 
  -2  18   2        0.15        5.45     20.36 o 
  -1  18   2      104.98      101.11     27.92 o 
   0  18   2       20.10       22.79     24.22 o 
   1  18   2       11.71       45.73     22.77 o 
   2  18   2       21.32        5.85     21.14 o 
  -1  19   2       43.93       35.48     28.38 o 
   0  19   2      261.34      267.60     32.68 o 
   1  19   2        5.21       15.36     26.90 o 
  -5   1   3       61.23       67.02     24.52 o 
  -4   1   3        2.00       -6.90     11.76 o 
  -3   1   3       24.09       27.00      6.69 o 
  -2   1   3       30.29       36.81      5.12 o 
  -1   1   3       26.72       22.64      3.51 o 
   0   1   3        0.14        2.30      2.38 o 
   1   1   3      427.57      336.47     17.69 o 
   2   1   3        4.91        6.14      4.37 o 
   3   1   3        1.05        4.00      5.23 o 
   4   1   3       33.16       24.92     10.84 o 
   5   1   3        3.91        3.86     16.60 o 
  -5   2   3        4.35       -8.55     20.74 o 
  -4   2   3       28.59       24.94     15.01 o 
  -3   2   3       62.39       65.05      8.61 o 
  -2   2   3       37.72       27.12      5.09 o 
  -1   2   3      371.71      331.86     13.23 o 
   0   2   3     2253.57     1744.46     66.13 o 
   1   2   3     1191.72      979.97     36.49 o 
   2   2   3       66.32       64.34      5.76 o 
   3   2   3       14.58       14.56      5.82 o 
   4   2   3       19.58       16.13      9.86 o 
   5   2   3       14.18       -5.20     19.19 o 
  -5   3   3       36.28       33.31     26.10 o 
  -4   3   3       69.12       76.95     14.49 o 
  -3   3   3      199.35      205.07      9.89 o 
  -2   3   3       26.47       31.62      4.93 o 
  -1   3   3      167.92      163.57      8.35 o 
   0   3   3      273.45      245.76     11.81 o 
   1   3   3        5.59        4.08      3.25 o 
   2   3   3      281.79      252.04      8.19 o 
   3   3   3      330.74      314.77      9.62 o 
   4   3   3        0.67       -5.09      9.02 o 
   5   3   3        4.68        7.88     25.80 o 
  -5   4   3        6.82       -0.81     23.03 o 
  -4   4   3      638.27      660.60     28.11 o 
  -3   4   3       43.27       45.35      8.86 o 
  -2   4   3      106.97       92.16      6.97 o 
  -1   4   3     1238.13     1291.64     39.43 o 
   0   4   3       11.01       12.71      3.59 o 
   1   4   3      160.60      168.62      8.75 o 
   2   4   3        2.11        2.06      4.25 o 
   3   4   3       16.64       20.13      7.77 o 
   4   4   3       41.69       40.01     11.11 o 
   5   4   3       40.39       44.06     21.42 o 
  -5   5   3       19.35       35.29     27.53 o 
  -4   5   3      620.58      620.57     28.58 o 
  -3   5   3       13.58        9.78      8.43 o 
  -2   5   3       32.80       40.57      6.97 o 
  -1   5   3       47.09       60.02      4.89 o 
   0   5   3       26.48       17.66      4.36 o 
   1   5   3       42.91       40.17      4.96 o 
   2   5   3       10.38       11.89      4.82 o 
   3   5   3      188.10      175.66     10.42 o 
   4   5   3       13.21       -0.03      9.79 o 
   5   5   3       26.93       42.12     23.54 o 
  -5   6   3        4.57       -7.04     25.74 o 
  -4   6   3       30.22       17.53     16.29 o 
  -3   6   3       15.10       15.62      9.52 o 
  -2   6   3      164.99      168.55      9.92 o 
  -1   6   3      263.01      253.60     10.33 o 
   0   6   3       45.88       38.75      5.25 o 
   1   6   3      302.03      324.74     12.57 o 
   2   6   3      269.37      273.73     11.67 o 
   3   6   3      267.42      273.54     16.14 o 
   4   6   3        9.74        6.87     12.82 o 
   5   6   3        1.02      -14.60     16.69 o 
  -5   7   3       29.61       31.90     26.66 o 
  -4   7   3       17.34       13.64     16.15 o 
  -3   7   3      354.66      325.71     16.31 o 
  -2   7   3      159.25      160.37     10.05 o 
  -1   7   3       13.53       23.23      5.73 o 
   0   7   3      810.98     1005.44     33.79 o 
   1   7   3      830.90      863.93     19.83 o 
   2   7   3       41.22       36.48      7.11 o 
   3   7   3      119.84      124.16     11.02 o 
   4   7   3       39.81       34.79     14.01 o 
   5   7   3        0.11        1.48     19.39 o 
  -5   8   3       10.60       18.82     23.52 o 
  -4   8   3       32.48       17.82     17.77 o 
  -3   8   3     1131.92     1102.92     29.07 o 
  -2   8   3       28.90       39.76      9.00 o 
  -1   8   3        8.39        3.83      5.63 o 
   0   8   3     1666.66     2062.41     49.19 o 
   1   8   3      100.06      114.63      7.41 o 
   2   8   3        0.33       -6.42      7.18 o 
   3   8   3        5.08        9.77      9.77 o 
   4   8   3       63.14       48.01     14.17 o 
  -5   9   3        0.58      -23.30     22.85 o 
  -4   9   3        0.66        5.39     17.95 o 
  -3   9   3     2008.48     1863.76     82.51 o 
  -2   9   3       12.40       30.11     10.62 o 
  -1   9   3      192.97      220.25     10.27 o 
   0   9   3      107.25      128.90      8.48 o 
   1   9   3        0.59        0.68      5.90 o 
   2   9   3      559.61      569.03     21.22 o 
   3   9   3       14.81       12.38     11.03 o 
   4   9   3       26.45       24.98     16.10 o 
  -4  10   3        4.05       -5.50     18.59 o 
  -3  10   3       32.33       55.60     15.34 o 
  -2  10   3        0.00        1.66     12.57 o 
  -1  10   3        5.27        9.11      7.55 o 
   0  10   3        7.82       10.19      7.23 o 
   1  10   3       78.29       90.99      8.27 o 
   2  10   3      123.45      113.84     11.05 o 
   3  10   3        0.36       -7.98     12.40 o 
   4  10   3       20.40       28.28     17.61 o 
  -4  11   3       44.72       47.41     22.38 o 
  -3  11   3        3.21        1.14     13.59 o 
  -2  11   3       29.39       27.57     12.33 o 
  -1  11   3       11.11        9.29      9.03 o 
   0  11   3      215.63      237.23     10.85 o 
   1  11   3      300.82      358.88     19.90 o 
   2  11   3       34.18       39.33     10.68 o 
   3  11   3       18.94        2.08     13.85 o 
   4  11   3      112.12       78.24     19.37 o 
  -4  12   3       16.46       28.83     22.65 o 
  -3  12   3      165.65      163.91     18.75 o 
  -2  12   3      625.44      594.83     24.24 o 
  -1  12   3        0.71       10.29     10.11 o 
   0  12   3      139.15      151.71     10.87 o 
   1  12   3      210.45      241.55     14.38 o 
   2  12   3       66.07       52.40     11.46 o 
   3  12   3       28.91       17.96     15.13 o 
   4  12   3       48.85       59.04     20.27 o 
  -4  13   3        3.39        0.76     22.70 o 
  -3  13   3        2.03       -1.88     15.98 o 
  -2  13   3      595.26      587.15     28.64 o 
  -1  13   3      141.63      121.23     14.59 o 
   0  13   3       53.56       48.90     11.80 o 
   1  13   3        6.79        5.65     11.28 o 
   2  13   3        0.01       -5.84     11.82 o 
   3  13   3        0.31      -16.04     16.03 o 
   4  13   3        3.03       -5.55     21.96 o 
  -3  14   3        4.56        9.71     18.39 o 
  -2  14   3      116.52       90.53     17.87 o 
  -1  14   3      286.21      273.30     20.33 o 
   0  14   3       19.97        4.88     11.53 o 
   1  14   3       53.20       40.65     14.09 o 
   2  14   3       46.73       25.41     15.93 o 
   3  14   3        1.70       -7.29     16.38 o 
  -3  15   3        5.86       21.22     19.11 o 
  -2  15   3       61.22       45.22     17.78 o 
  -1  15   3      303.18      291.14     21.26 o 
   0  15   3        4.36        3.48     13.50 o 
   1  15   3        0.08       20.56     16.34 o 
   2  15   3       55.19       52.42     18.27 o 
   3  15   3        1.41      -18.48     18.62 o 
  -3  16   3        8.10       -2.55     20.64 o 
  -2  16   3      221.40      188.97     24.32 o 
  -1  16   3        3.62       23.99     18.45 o 
   0  16   3      128.14       94.23     21.98 o 
   1  16   3      112.67      108.09     18.47 o 
   2  16   3       64.08       53.41     19.27 o 
   3  16   3        5.85       -9.45     20.85 o 
  -2  17   3      162.61      125.95     20.60 o 
  -1  17   3      102.56      109.54     18.52 o 
   0  17   3      117.96      101.55     24.11 o 
   1  17   3       51.97       58.43     18.39 o 
   2  17   3       13.29       27.09     23.98 o 
  -2  18   3       41.02       29.83     21.63 o 
  -1  18   3       22.12       32.28     24.78 o 
   0  18   3      489.50      515.71     38.73 o 
   1  18   3       92.47       92.75     23.35 o 
   2  18   3        0.31      -10.69     24.35 o 
  -1  19   3       65.01       76.29     30.97 o 
   0  19   3      619.28      509.03     36.86 o 
   1  19   3       91.81       83.65     29.44 o 
  -5   0   4      284.47      286.67     42.19 o 
  -4   0   4       24.27       25.47     19.64 o 
  -3   0   4        0.18       -0.10     10.29 o 
  -2   0   4     2136.89     1880.20    131.03 o 
  -1   0   4        1.80       -6.84      5.12 o 
   0   0   4       12.80        7.46      4.19 o 
   1   0   4     4120.12     3551.32    116.94 o 
   2   0   4       55.73       35.78      7.21 o 
   3   0   4       71.79       69.72     12.25 o 
   4   0   4      239.32      247.22     26.45 o 
   5   0   4        1.17      -20.84     19.56 o 
  -5   1   4      308.78      322.17     30.55 o 
  -4   1   4       19.85       29.79     14.11 o 
  -3   1   4        3.12        1.05      8.27 o 
  -2   1   4     1661.45     1581.19     32.83 o 
  -1   1   4       32.75       34.82      4.37 o 
   0   1   4      439.73      361.96     11.68 o 
   1   1   4      329.81      317.46     22.21 o 
   2   1   4       35.82       34.43      4.91 o 
   3   1   4       17.30       18.06      7.51 o 
   4   1   4       12.84       15.52     10.61 o 
   5   1   4       38.41       38.84     15.93 o 
  -5   2   4      327.36      370.91     30.15 o 
  -4   2   4       20.80       17.66     14.25 o 
  -3   2   4      228.50      223.87     12.71 o 
  -2   2   4      294.74      297.12     11.79 o 
  -1   2   4      458.24      413.16      8.63 o 
   0   2   4     2761.41     2405.06     49.40 o 
   1   2   4        1.99        3.83      4.08 o 
   2   2   4       13.53       14.28      5.91 o 
   3   2   4        3.58       -4.40      6.26 o 
   4   2   4        9.14        5.85     10.89 o 
   5   2   4       44.59       43.17     20.49 o 
  -5   3   4      134.21      151.22     28.99 o 
  -4   3   4        5.86       -3.24     13.59 o 
  -3   3   4       50.71       46.95      9.91 o 
  -2   3   4      268.56      263.95      8.30 o 
  -1   3   4      156.75      147.57      9.06 o 
   0   3   4       71.89       73.59      4.39 o 
   1   3   4       88.91       92.44      5.65 o 
   2   3   4      978.67      993.49     33.27 o 
   3   3   4       20.42       17.84      8.36 o 
   4   3   4       37.82       42.94     11.59 o 
   5   3   4       58.14       50.21     25.95 o 
  -5   4   4        0.01      -18.53     22.58 o 
  -4   4   4       55.43       24.51     14.75 o 
  -3   4   4       48.60       53.76     11.30 o 
  -2   4   4       16.21       19.50      6.47 o 
  -1   4   4     1066.90     1101.42     22.28 o 
   0   4   4      451.95      422.97     15.57 o 
   1   4   4       18.48       16.31      4.26 o 
   2   4   4      520.40      576.86     22.85 o 
   3   4   4        2.75       -4.88      8.07 o 
   4   4   4       23.73       33.64     12.52 o 
   5   4   4       98.38      117.38     24.74 o 
  -5   5   4       10.22       24.51     26.98 o 
  -4   5   4      157.71      162.88     20.66 o 
  -3   5   4        1.46       -3.10      9.24 o 
  -2   5   4      197.62      212.02     12.37 o 
  -1   5   4     1617.37     1686.42     52.24 o 
   0   5   4       90.31       99.56      5.50 o 
   1   5   4      154.53      150.96      8.46 o 
   2   5   4       12.97       12.56      5.66 o 
   3   5   4       57.12       64.48     10.00 o 
   4   5   4        0.00       -4.07     11.56 o 
   5   5   4       13.07       48.12     22.97 o 
  -5   6   4       14.20       26.77     25.87 o 
  -4   6   4      431.10      455.73     25.33 o 
  -3   6   4       99.55      102.11     13.86 o 
  -2   6   4        6.28        7.38      7.18 o 
  -1   6   4      207.44      240.94      9.02 o 
   0   6   4       82.33       90.98      6.05 o 
   1   6   4      456.22      473.54     13.42 o 
   2   6   4        6.05        5.48      5.95 o 
   3   6   4       38.88       27.12      9.56 o 
   4   6   4        0.26        5.35     15.38 o 
   5   6   4        4.76       15.70     22.05 o 
  -5   7   4        0.72      -17.09     24.92 o 
  -4   7   4       51.15       33.86     18.34 o 
  -3   7   4       58.77       54.98     13.78 o 
  -2   7   4        0.19        1.80      7.01 o 
  -1   7   4      684.42      738.78     31.68 o 
   0   7   4        8.77        3.83      5.25 o 
   1   7   4       51.40       50.49      6.47 o 
   2   7   4      177.89      179.34     13.74 o 
   3   7   4       63.34       69.60     10.08 o 
   4   7   4        9.98        8.73     14.46 o 
  -5   8   4        2.68        5.78     27.28 o 
  -4   8   4       14.12       17.47     18.05 o 
  -3   8   4      336.61      333.65     22.92 o 
  -2   8   4       20.97       26.06      9.39 o 
  -1   8   4       67.23       71.64      6.92 o 
   0   8   4       15.13       13.65      6.70 o 
   1   8   4       65.60       64.96      7.37 o 
   2   8   4       37.25       36.50      9.63 o 
   3   8   4       81.09       98.91     11.11 o 
   4   8   4        0.64       -6.05     15.04 o 
  -4   9   4       64.13       80.49     21.69 o 
  -3   9   4        0.09        5.79     13.81 o 
  -2   9   4       13.03        5.59      9.37 o 
  -1   9   4      607.46      646.58     31.44 o 
   0   9   4      190.87      234.11      9.96 o 
   1   9   4       31.65       35.98      7.56 o 
   2   9   4        1.12      -14.92     10.29 o 
   3   9   4       18.36       28.79     10.98 o 
   4   9   4        1.82        3.31     16.11 o 
  -4  10   4        0.25        7.91     19.05 o 
  -3  10   4       21.47       23.79     15.54 o 
  -2  10   4       17.15       15.22     11.83 o 
  -1  10   4       85.83       93.25     10.23 o 
   0  10   4      257.42      270.70     10.91 o 
   1  10   4       44.44       38.48      8.38 o 
   2  10   4       42.48       33.27     11.53 o 
   3  10   4       18.35        8.65     11.46 o 
   4  10   4       42.85       32.57     18.49 o 
  -4  11   4        1.62       21.58     20.88 o 
  -3  11   4        0.56        5.65     15.41 o 
  -2  11   4      993.99      915.42     47.46 o 
  -1  11   4        3.11       -5.70      9.44 o 
   0  11   4        2.77        9.25      8.29 o 
   1  11   4      418.80      462.59     27.71 o 
   2  11   4        0.15       -8.69     11.30 o 
   3  11   4       46.10       36.06     15.41 o 
   4  11   4        0.14       -5.65     15.74 o 
  -4  12   4        8.10        6.84     22.49 o 
  -3  12   4        0.20       -1.40     21.47 o 
  -2  12   4      797.21      753.28     31.18 o 
  -1  12   4       15.73       19.28     10.71 o 
   0  12   4        9.59        5.28      8.61 o 
   1  12   4      236.70      215.21     14.39 o 
   2  12   4        0.05       -3.13     11.86 o 
   3  12   4       64.06       59.92     17.11 o 
   4  12   4       10.64        5.60     17.62 o 
  -4  13   4        0.03       11.11     24.02 o 
  -3  13   4       26.13       30.74     19.88 o 
  -2  13   4      327.66      291.99     28.34 o 
  -1  13   4        0.00       -8.53     11.85 o 
   0  13   4      480.07      491.22     17.24 o 
   1  13   4        0.10        6.73     11.60 o 
   2  13   4       25.14       27.13     14.33 o 
   3  13   4       52.27       52.51     20.00 o 
  -3  14   4        0.53        1.56     19.60 o 
  -2  14   4       27.50       16.12     16.06 o 
  -1  14   4      462.44      416.23     20.40 o 
   0  14   4       10.73        8.27     11.57 o 
   1  14   4       31.10       20.07     13.26 o 
   2  14   4       14.46        5.92     15.54 o 
   3  14   4        0.01      -12.16     18.72 o 
  -3  15   4        0.29        2.19     21.74 o 
  -2  15   4        8.99       12.15     16.92 o 
  -1  15   4      186.63      184.96     20.99 o 
   0  15   4        8.77       -5.07     15.12 o 
   1  15   4        0.02        6.04     15.33 o 
   2  15   4      341.33      334.46     29.02 o 
   3  15   4        0.12       -3.48     20.67 o 
  -3  16   4       40.64       40.88     24.88 o 
  -2  16   4       13.72        1.45     19.42 o 
  -1  16   4      815.02      719.12     30.31 o 
   0  16   4        0.44      -22.22     15.31 o 
   1  16   4       11.97       -4.94     16.10 o 
   2  16   4       63.36       64.94     23.42 o 
  -2  17   4        0.72        8.98     21.47 o 
  -1  17   4      235.37      205.73     25.36 o 
   0  17   4       97.51       93.04     24.62 o 
   1  17   4       10.41        6.73     18.88 o 
   2  17   4       16.01       26.43     24.30 o 
  -2  18   4       94.53       87.26     26.64 o 
  -1  18   4        0.43        5.56     25.87 o 
   0  18   4       35.44       21.49     24.35 o 
   1  18   4        0.64       -1.70     20.09 o 
  -1  19   4       15.44       27.64     29.26 o 
   0  19   4       27.77       73.26     29.46 o 
  -5   1   5       23.85        3.68     21.83 o 
  -4   1   5       12.30       15.40     15.20 o 
  -3   1   5      225.40      222.17     13.16 o 
  -2   1   5       36.88       37.70      6.84 o 
  -1   1   5      121.16      100.23      4.88 o 
   0   1   5      387.84      328.54     15.19 o 
   1   1   5      627.64      579.21     22.24 o 
   2   1   5        5.94        3.13      4.92 o 
   3   1   5       68.05       73.01      9.60 o 
   4   1   5      674.39      737.29     53.55 o 
   5   1   5        3.48        7.00     15.68 o 
  -5   2   5        2.20        0.39     21.60 o 
  -4   2   5        0.01       -4.92     14.15 o 
  -3   2   5      848.07      901.22     25.87 o 
  -2   2   5       23.08       25.61      6.11 o 
  -1   2   5      506.63      435.96     13.45 o 
   0   2   5        6.98        4.15      3.82 o 
   1   2   5       93.52       89.36      6.05 o 
   2   2   5      405.46      386.49     21.84 o 
   3   2   5      101.72       93.42      9.23 o 
   4   2   5       15.89       19.82     11.34 o 
   5   2   5        0.05        2.69     16.50 o 
  -5   3   5        1.07      -12.93     23.83 o 
  -4   3   5       21.91        0.67     17.80 o 
  -3   3   5       10.88       11.22     10.28 o 
  -2   3   5      144.44      144.10      7.68 o 
  -1   3   5        5.81        1.94      4.36 o 
   0   3   5     2862.10     2875.76     74.46 o 
   1   3   5      196.39      175.78      7.64 o 
   2   3   5        5.25       11.63      5.88 o 
   3   3   5      408.30      406.49     19.81 o 
   4   3   5        0.91       -2.77     11.19 o 
   5   3   5        5.57        3.13     20.25 o 
  -5   4   5        3.23       -7.55     24.26 o 
  -4   4   5       55.01       70.34     19.39 o 
  -3   4   5       63.06       63.47     11.89 o 
  -2   4   5      651.57      605.11     32.37 o 
  -1   4   5      129.63      126.60      6.10 o 
   0   4   5     1022.68     1058.34     27.05 o 
   1   4   5      430.27      380.16     11.91 o 
   2   4   5       86.73       77.83      7.56 o 
   3   4   5      599.35      637.29     29.66 o 
   4   4   5        0.07       -1.58     11.93 o 
   5   4   5       11.21       13.63     21.93 o 
  -5   5   5        4.25        3.22     26.93 o 
  -4   5   5      714.53      760.70     34.58 o 
  -3   5   5       19.70       24.32     11.25 o 
  -2   5   5      792.15      710.79     26.94 o 
  -1   5   5      988.02      958.48     21.00 o 
   0   5   5      309.70      323.57     12.43 o 
   1   5   5      406.84      376.22     17.98 o 
   2   5   5        2.78        0.10      6.11 o 
   3   5   5      605.99      639.14     31.88 o 
   4   5   5        5.53       -2.98     12.13 o 
  -5   6   5        2.23       -8.13     25.51 o 
  -4   6   5        0.06       -7.90     16.47 o 
  -3   6   5        7.43       25.77     12.71 o 
  -2   6   5      108.93       97.92      8.88 o 
  -1   6   5      189.91      211.97      8.00 o 
   0   6   5        4.14        2.80      4.90 o 
   1   6   5      447.55      406.95     10.93 o 
   2   6   5      207.80      208.18     15.20 o 
   3   6   5        7.47       -2.30      9.35 o 
   4   6   5        0.01        5.50     13.20 o 
  -5   7   5        3.73       14.56     26.54 o 
  -4   7   5      193.55      204.05     22.66 o 
  -3   7   5      102.88      109.43     16.83 o 
  -2   7   5       67.35       64.64      9.32 o 
  -1   7   5      999.37     1129.26     32.07 o 
   0   7   5       50.35       58.00      6.94 o 
   1   7   5      318.41      324.17     10.77 o 
   2   7   5      186.39      184.13     13.80 o 
   3   7   5      114.37      120.99     11.90 o 
   4   7   5        6.96       17.23     13.87 o 
  -4   8   5        3.17      -14.65     16.95 o 
  -3   8   5      687.79      661.74     26.75 o 
  -2   8   5        7.22       -1.66      9.05 o 
  -1   8   5      535.27      575.60     16.08 o 
   0   8   5      722.89      781.94     28.52 o 
   1   8   5       23.36       20.37      6.91 o 
   2   8   5      163.99      170.78     12.95 o 
   3   8   5      197.75      201.96     21.93 o 
   4   8   5        0.01       -8.39     16.37 o 
  -4   9   5        9.59       15.29     19.78 o 
  -3   9   5      158.70      144.81     18.74 o 
  -2   9   5        0.90        2.05      9.89 o 
  -1   9   5        9.04       16.27      8.94 o 
   0   9   5      739.39      769.36     33.08 o 
   1   9   5      105.15      110.47      8.33 o 
   2   9   5       14.22       13.77     10.07 o 
   3   9   5        0.01        0.21     10.80 o 
   4   9   5        4.31        0.46     21.92 o 
  -4  10   5        1.92        4.24     19.53 o 
  -3  10   5      142.67      127.41     19.98 o 
  -2  10   5      181.60      165.94     15.85 o 
  -1  10   5       88.02       93.09     11.17 o 
   0  10   5       56.71       64.16      8.52 o 
   1  10   5       43.72       54.33     10.18 o 
   2  10   5      178.88      177.11     13.08 o 
   3  10   5       26.27       17.60     12.42 o 
   4  10   5       57.93       26.80     21.21 o 
  -4  11   5       25.22       48.00     22.74 o 
  -3  11   5       29.18       15.51     16.94 o 
  -2  11   5      314.01      297.49     19.76 o 
  -1  11   5       29.17       30.72     11.44 o 
   0  11   5       19.42       10.21      9.04 o 
   1  11   5        2.78        8.74     10.31 o 
   2  11   5      110.16       91.06     13.97 o 
   3  11   5        3.86        3.13     13.02 o 
   4  11   5       26.93       40.96     23.31 o 
  -4  12   5        0.14      -31.43     21.37 o 
  -3  12   5        6.37       19.41     19.42 o 
  -2  12   5        2.29        1.56     13.92 o 
  -1  12   5       98.17      104.89     13.10 o 
   0  12   5       20.97       11.43      9.94 o 
   1  12   5      268.79      278.90     22.09 o 
   2  12   5       59.03       54.91     14.16 o 
   3  12   5        0.03       -8.31     15.06 o 
  -3  13   5      127.76      153.25     23.78 o 
  -2  13   5      109.37       89.55     17.96 o 
  -1  13   5       23.46       20.68     12.22 o 
   0  13   5       41.50       40.64     12.04 o 
   1  13   5      206.47      196.12     17.55 o 
   2  13   5        9.77       19.80     14.34 o 
   3  13   5       18.06       17.37     16.92 o 
  -3  14   5       64.21       53.14     23.13 o 
  -2  14   5       16.54        2.13     16.66 o 
  -1  14   5       69.80       67.39     16.06 o 
   0  14   5      148.07      161.11     18.69 o 
   1  14   5       44.97       45.51     16.30 o 
   2  14   5        2.27       -1.19     15.10 o 
   3  14   5        3.66      -20.52     19.12 o 
  -3  15   5        1.88        1.35     22.40 o 
  -2  15   5       28.35       30.66     18.48 o 
  -1  15   5        0.44        5.11     16.29 o 
   0  15   5      313.08      336.23     23.25 o 
   1  15   5       18.01       17.81     16.37 o 
   2  15   5        3.65      -11.75     16.91 o 
   3  15   5        0.00      -12.77     21.18 o 
  -2  16   5       15.88       30.20     21.74 o 
  -1  16   5      101.66       89.47     21.06 o 
   0  16   5        5.05        5.51     19.88 o 
   1  16   5        0.30        8.64     17.79 o 
   2  16   5        0.90        4.40     22.02 o 
  -2  17   5       10.38       16.48     24.02 o 
  -1  17   5        4.83       15.82     21.53 o 
   0  17   5        9.60       13.43     22.32 o 
   1  17   5       52.17       49.37     20.46 o 
   2  17   5       99.62       95.63     27.64 o 
  -1  18   5      100.00      111.32     28.73 o 
   0  18   5        1.16        7.26     27.55 o 
   1  18   5        0.33        6.50     24.39 o 
  -5   0   6      180.07      185.59     55.64 o 
  -4   0   6        9.84       16.33     19.64 o 
  -3   0   6       35.90       44.50     16.46 o 
  -2   0   6      170.45      183.88     13.65 o 
  -1   0   6     2682.71     2440.11     69.57 o 
   0   0   6      183.77      161.63      8.71 o 
   1   0   6     3459.45     3447.61    174.20 o 
   2   0   6       53.35       61.91     11.12 o 
   3   0   6       90.47      101.00     14.26 o 
   4   0   6      720.17      884.79     87.25 o 
  -5   1   6       57.52       65.32     25.39 o 
  -4   1   6        4.83       -1.61     13.42 o 
  -3   1   6        3.85       11.26     10.23 o 
  -2   1   6      343.71      338.78     11.54 o 
  -1   1   6      387.03      347.00     14.44 o 
   0   1   6      221.11      198.35      8.31 o 
   1   1   6        2.81        0.51      5.22 o 
   2   1   6        8.92       -2.88      6.16 o 
   3   1   6       27.20       28.01      9.07 o 
   4   1   6      105.50      108.12     16.48 o 
  -5   2   6       20.17       27.76     24.95 o 
  -4   2   6       11.80        7.50     12.74 o 
  -3   2   6      266.71      301.00     14.94 o 
  -2   2   6      371.44      386.92     13.15 o 
  -1   2   6       24.94       25.30      5.57 o 
   0   2   6      105.66       98.07      5.88 o 
   1   2   6       93.80      102.15      7.07 o 
   2   2   6       39.37       35.94      7.61 o 
   3   2   6      103.28       89.34      9.96 o 
   4   2   6       16.76       12.24     12.42 o 
  -5   3   6       35.03       51.56     28.55 o 
  -4   3   6       12.81       -5.06     16.17 o 
  -3   3   6        9.37       16.39     11.33 o 
  -2   3   6      139.40      141.66     10.59 o 
  -1   3   6       61.29       60.07      6.01 o 
   0   3   6     1000.93      940.11     28.54 o 
   1   3   6      118.83      111.35      7.32 o 
   2   3   6      551.65      560.61     14.66 o 
   3   3   6       16.39        0.27      9.31 o 
   4   3   6        9.23       12.91     13.14 o 
  -5   4   6        0.05      -11.86     24.52 o 
  -4   4   6      173.58      205.04     24.48 o 
  -3   4   6        0.32        7.69     10.68 o 
  -2   4   6      113.68      119.06     10.74 o 
  -1   4   6      473.18      440.45     14.43 o 
   0   4   6        0.12        0.33      4.90 o 
   1   4   6      116.97       94.86      7.36 o 
   2   4   6       24.38       27.24      7.52 o 
   3   4   6       37.28       33.80     11.10 o 
   4   4   6        2.18       -0.61     12.30 o 
  -5   5   6        0.01      -12.17     25.03 o 
  -4   5   6       10.12       11.21     19.82 o 
  -3   5   6        7.46       16.71     11.20 o 
  -2   5   6       75.61       77.61     10.29 o 
  -1   5   6      418.26      430.70     13.23 o 
   0   5   6      121.79      124.86      6.97 o 
   1   5   6       58.41       55.14      7.69 o 
   2   5   6       78.13       84.23      8.81 o 
   3   5   6       26.74       35.58     11.83 o 
   4   5   6        2.64        9.66     14.01 o 
  -5   6   6        0.95      -11.85     31.43 o 
  -4   6   6        6.00        1.28     17.48 o 
  -3   6   6       19.57       31.18     13.20 o 
  -2   6   6       55.89       59.01      9.92 o 
  -1   6   6        0.14        2.89      5.83 o 
   0   6   6      234.19      240.02      9.33 o 
   1   6   6        0.09       -2.09      6.49 o 
   2   6   6      494.32      437.51     16.22 o 
   3   6   6        0.46       -4.20     10.48 o 
   4   6   6        0.81       -7.09     17.08 o 
  -4   7   6        3.46        9.75     18.00 o 
  -3   7   6       78.17      103.18     16.86 o 
  -2   7   6       65.40       75.79     10.82 o 
  -1   7   6      411.66      443.03     16.98 o 
   0   7   6      254.93      251.45     10.59 o 
   1   7   6       68.42       63.96      8.35 o 
   2   7   6     1767.47     1806.05     90.84 o 
   3   7   6        1.61       -3.58     10.53 o 
   4   7   6        1.31       -5.26     14.73 o 
  -4   8   6        6.95       -5.89     18.97 o 
  -3   8   6        1.19       -5.77     13.39 o 
  -2   8   6        3.23        7.66     10.18 o 
  -1   8   6       12.92       15.56      8.40 o 
   0   8   6       95.75       94.15      8.30 o 
   1   8   6      101.50       92.22      9.48 o 
   2   8   6      332.50      317.69     22.14 o 
   3   8   6       12.32       19.92     13.06 o 
   4   8   6        2.20       -2.13     14.34 o 
  -4   9   6        4.71       -3.56     19.40 o 
  -3   9   6        0.29       -8.22     14.98 o 
  -2   9   6        0.72        7.28     11.10 o 
  -1   9   6       65.08       55.62     10.61 o 
   0   9   6       73.33       66.26      8.66 o 
   1   9   6       59.24       53.57      9.71 o 
   2   9   6        3.96        0.68     10.01 o 
   3   9   6       27.78       16.80     12.89 o 
   4   9   6       19.40       13.45     19.91 o 
  -4  10   6       10.32       18.28     21.18 o 
  -3  10   6       20.91       -0.07     16.38 o 
  -2  10   6      494.75      506.58     24.16 o 
  -1  10   6        0.66        8.69     10.05 o 
   0  10   6       33.08       30.73      8.75 o 
   1  10   6     1235.89     1170.42     45.51 o 
   2  10   6       50.64       67.69     13.53 o 
   3  10   6        6.09        4.85     14.09 o 
   4  10   6       64.18       78.80     25.30 o 
  -4  11   6       19.43        9.51     21.80 o 
  -3  11   6        8.66       10.61     17.56 o 
  -2  11   6      291.76      265.33     19.52 o 
  -1  11   6       47.55       48.56     11.71 o 
   0  11   6        6.94        9.59      9.17 o 
   1  11   6     1124.69     1101.01     39.51 o 
   2  11   6       23.21       17.97     13.14 o 
   3  11   6        1.80        0.30     22.65 o 
  -4  12   6       32.61       59.06     26.94 o 
  -3  12   6       20.17       41.95     20.94 o 
  -2  12   6        0.19        2.24     14.71 o 
  -1  12   6       55.38       44.43     12.33 o 
   0  12   6       13.40       15.09     10.71 o 
   1  12   6      407.94      403.42     25.25 o 
   2  12   6        5.41       -0.98     12.56 o 
   3  12   6       21.04       15.87     15.81 o 
  -3  13   6       62.08       53.05     22.00 o 
  -2  13   6        4.81        0.14     16.52 o 
  -1  13   6        2.78       11.34     12.44 o 
   0  13   6      132.10      114.53     14.86 o 
   1  13   6       62.61       73.29     15.98 o 
   2  13   6        0.22        6.15     13.57 o 
   3  13   6       35.26       25.66     20.54 o 
  -3  14   6       63.53       61.62     23.64 o 
  -2  14   6        7.29       -4.99     18.35 o 
  -1  14   6       36.53       33.18     16.45 o 
   0  14   6      162.97      173.42     19.62 o 
   1  14   6       28.39       36.12     14.90 o 
   2  14   6        4.50       15.87     15.68 o 
   3  14   6        9.81        8.29     20.24 o 
  -3  15   6      128.92      118.15     27.37 o 
  -2  15   6        8.80        6.23     20.47 o 
  -1  15   6        0.01       17.60     18.25 o 
   0  15   6       77.56       79.68     21.05 o 
   1  15   6       15.88       12.23     16.42 o 
   2  15   6        6.49       15.51     16.52 o 
  -2  16   6        6.67       44.37     27.67 o 
  -1  16   6        0.33        9.75     18.49 o 
   0  16   6      312.85      307.95     27.61 o 
   1  16   6        9.18        0.84     17.62 o 
   2  16   6       14.19       21.42     18.20 o 
  -2  17   6        0.02       18.69     26.85 o 
  -1  17   6       45.81       48.57     27.26 o 
   0  17   6       10.04      -21.40     26.11 o 
   1  17   6        6.24      -15.90     21.10 o 
   0  18   6       15.36       18.63     29.02 o 
  -5   1   7        4.77      -16.95     21.02 o 
  -4   1   7        0.02        0.98     15.11 o 
  -3   1   7        3.69        5.33     11.23 o 
  -2   1   7       89.47       93.04      9.07 o 
  -1   1   7       34.40       26.00      5.45 o 
   0   1   7       34.00       23.53      6.08 o 
   1   1   7       10.05       16.32      6.49 o 
   2   1   7       39.97       41.44      8.29 o 
   3   1   7       11.61        6.44      8.98 o 
   4   1   7      323.65      391.34     35.05 o 
  -5   2   7       10.18       19.17     26.50 o 
  -4   2   7       70.24       78.44     18.62 o 
  -3   2   7       33.93       25.66     12.80 o 
  -2   2   7        0.14        6.49      8.44 o 
  -1   2   7       11.28        2.92      5.41 o 
   0   2   7      173.25      179.58      7.91 o 
   1   2   7        4.75        1.94      5.79 o 
   2   2   7      149.49      135.23      9.20 o 
   3   2   7       42.73       34.78     10.71 o 
   4   2   7       11.66       15.28     15.02 o 
  -5   3   7        5.92       -7.75     25.98 o 
  -4   3   7       12.86        4.85     17.43 o 
  -3   3   7      136.19      134.83     14.18 o 
  -2   3   7        9.26       14.94      9.11 o 
  -1   3   7        1.47       -2.86      6.06 o 
   0   3   7      632.00      641.98     20.98 o 
   1   3   7       44.66       42.35      7.53 o 
   2   3   7       87.73       94.74      9.97 o 
   3   3   7      873.55      936.29     33.23 o 
   4   3   7       10.67       19.70     13.83 o 
  -4   4   7        3.73        1.37     18.48 o 
  -3   4   7        0.30       -3.74     11.20 o 
  -2   4   7        7.72        1.95      9.10 o 
  -1   4   7       17.86       29.01      6.60 o 
   0   4   7       19.38       24.33      6.26 o 
   1   4   7      203.58      193.12      9.55 o 
   2   4   7      213.13      216.53     11.57 o 
   3   4   7      688.78      764.21     36.68 o 
   4   4   7       23.17       39.19     14.89 o 
  -4   5   7       80.60       74.06     23.36 o 
  -3   5   7        3.12        1.77     11.63 o 
  -2   5   7       21.26       21.41      9.93 o 
  -1   5   7       29.14       35.38      6.94 o 
   0   5   7        7.67        5.72      6.04 o 
   1   5   7       14.78       12.30      7.25 o 
   2   5   7        1.36        4.26      8.91 o 
   3   5   7       28.87       23.10     12.59 o 
   4   5   7       51.41       52.62     15.27 o 
  -4   6   7       61.14       74.71     25.13 o 
  -3   6   7        2.02        2.58     13.44 o 
  -2   6   7       20.13       27.56     10.07 o 
  -1   6   7      211.56      241.27     10.35 o 
   0   6   7       16.86       17.72      7.22 o 
   1   6   7      103.20      108.12      9.21 o 
   2   6   7       76.16       75.32     11.58 o 
   3   6   7        3.99        0.84     11.27 o 
   4   6   7       89.76      116.58     18.50 o 
  -4   7   7        8.80       -9.39     18.64 o 
  -3   7   7       53.45       61.83     17.94 o 
  -2   7   7       44.76       31.54     10.93 o 
  -1   7   7      264.59      275.13     12.23 o 
   0   7   7       23.64       19.06      7.10 o 
   1   7   7      162.17      164.79     10.60 o 
   2   7   7      527.87      540.20     29.14 o 
   3   7   7       25.84       16.48     12.08 o 
   4   7   7        3.65       -2.31     17.92 o 
  -4   8   7        5.48       19.59     20.49 o 
  -3   8   7       75.00       85.35     18.75 o 
  -2   8   7      154.82      142.24     14.50 o 
  -1   8   7      123.84      129.56     11.32 o 
   0   8   7       10.43        4.26      7.32 o 
   1   8   7       31.56       40.12      9.28 o 
   2   8   7      411.33      414.68     26.38 o 
   3   8   7       59.78       72.88     15.94 o 
   4   8   7        0.30      -15.21     16.14 o 
  -4   9   7        6.45        9.49     20.84 o 
  -3   9   7       13.49        7.72     16.35 o 
  -2   9   7       91.43       70.11     13.96 o 
  -1   9   7       26.25       16.43     10.54 o 
   0   9   7        0.74       -2.29      7.69 o 
   1   9   7       65.00       56.35     10.13 o 
   2   9   7       66.71       60.40     12.81 o 
   3   9   7        0.33      -14.48     13.01 o 
   4   9   7        0.29      -25.37     16.55 o 
  -4  10   7       19.55       28.02     23.12 o 
  -3  10   7       45.22       65.19     19.44 o 
  -2  10   7        5.66        2.17     12.73 o 
  -1  10   7        2.07        0.95     10.35 o 
   0  10   7      108.85      102.66     11.02 o 
   1  10   7      200.65      211.55     14.69 o 
   2  10   7      151.65      164.14     16.23 o 
   3  10   7       32.65       45.71     16.35 o 
  -4  11   7        8.60       -5.86     22.40 o 
  -3  11   7       65.81       41.96     19.95 o 
  -2  11   7       12.75       -6.30     15.03 o 
  -1  11   7       37.26       36.92     12.47 o 
   0  11   7      113.04       97.14     13.75 o 
   1  11   7        0.70        6.62     11.55 o 
   2  11   7       49.70       46.10     14.37 o 
   3  11   7       24.33       23.23     17.20 o 
  -3  12   7        9.77       -5.74     19.65 o 
  -2  12   7       11.78       -6.99     15.93 o 
  -1  12   7      208.87      210.78     16.11 o 
   0  12   7       62.69       50.58     13.70 o 
   1  12   7       71.21       77.64     15.08 o 
   2  12   7       32.78       35.43     15.17 o 
   3  12   7        9.34        7.86     17.47 o 
  -3  13   7        8.86       16.69     21.74 o 
  -2  13   7        0.61       -5.88     17.35 o 
  -1  13   7      172.03      168.47     16.24 o 
   0  13   7      401.47      399.08     24.86 o 
   1  13   7        6.73      -11.34     14.12 o 
   2  13   7       67.14       62.87     17.57 o 
   3  13   7       71.46       69.51     20.41 o 
  -3  14   7       23.56       33.36     23.95 o 
  -2  14   7        1.04       -4.67     19.41 o 
  -1  14   7       50.05       47.80     17.70 o 
   0  14   7      884.71      890.33     43.88 o 
   1  14   7       19.14       22.41     17.23 o 
   2  14   7        8.76       -2.41     16.49 o 
  -2  15   7       56.32       58.74     23.28 o 
  -1  15   7       43.76       68.55     21.39 o 
   0  15   7      318.23      348.82     27.38 o 
   1  15   7        1.14       -8.45     20.58 o 
   2  15   7        0.11      -12.58     18.13 o 
  -2  16   7        4.95       10.03     26.82 o 
  -1  16   7      100.19       63.80     23.46 o 
   0  16   7       67.53       81.45     24.37 o 
   1  16   7       24.32       -0.13     21.90 o 
  -1  17   7      540.08      423.05     43.42 o 
   0  17   7       60.24       67.22     30.34 o 
  -4   0   8      149.91      165.41     27.84 o 
  -3   0   8       11.40       25.47     18.02 o 
  -2   0   8       40.36       42.15     12.81 o 
  -1   0   8      540.25      455.87     18.72 o 
   0   0   8        1.57        5.21      7.63 o 
   1   0   8       38.17       35.69     11.55 o 
   2   0   8       66.18       73.68     13.37 o 
   3   0   8       24.02       10.27     14.67 o 
   4   0   8      193.64      212.08     41.60 o 
  -4   1   8      107.37      118.32     18.91 o 
  -3   1   8        2.82       -7.07     10.47 o 
  -2   1   8       12.72        1.62      8.96 o 
  -1   1   8        6.26        0.35      6.88 o 
   0   1   8       93.34       89.28      7.26 o 
   1   1   8      114.68      115.03      9.24 o 
   2   1   8       42.23       31.30      8.90 o 
   3   1   8      155.54      182.76     13.74 o 
   4   1   8       62.02       71.40     20.09 o 
  -4   2   8       20.15       38.33     18.31 o 
  -3   2   8       32.38       20.55     13.45 o 
  -2   2   8       29.24       33.19     10.40 o 
  -1   2   8       84.20       89.72      8.88 o 
   0   2   8       56.54       50.96      7.17 o 
   1   2   8        7.44        3.16      7.17 o 
   2   2   8      108.93      108.55     10.89 o 
   3   2   8       27.70       28.55     12.33 o 
   4   2   8        2.50       17.45     17.09 o 
  -4   3   8        5.71        8.59     18.47 o 
  -3   3   8        0.67       -6.79     12.07 o 
  -2   3   8        1.76       -0.72      9.67 o 
  -1   3   8       36.45       25.54      7.89 o 
   0   3   8      102.98       86.48      7.63 o 
   1   3   8       50.40       45.38      8.46 o 
   2   3   8       33.37       53.44      9.87 o 
   3   3   8        5.91       16.24     12.29 o 
   4   3   8        0.16       10.10     15.20 o 
  -4   4   8        5.57      -12.01     20.14 o 
  -3   4   8       50.28       42.06     13.60 o 
  -2   4   8       16.48       13.61      9.96 o 
  -1   4   8        2.37       -0.40      7.06 o 
   0   4   8      588.48      566.10     13.91 o 
   1   4   8       48.85       32.23      8.82 o 
   2   4   8        9.82       10.61      9.13 o 
   3   4   8        4.89        8.87     11.69 o 
   4   4   8        1.24        5.48     15.58 o 
  -4   5   8        1.39        3.39     21.26 o 
  -3   5   8      115.54      122.88     15.65 o 
  -2   5   8       12.49       10.61     10.11 o 
  -1   5   8       13.27       18.17      8.05 o 
   0   5   8      568.41      549.88     14.36 o 
   1   5   8      164.02      147.01     10.60 o 
   2   5   8       96.78       95.90     10.99 o 
   3   5   8       16.57       23.81     13.05 o 
   4   5   8        0.76        3.16     15.53 o 
  -4   6   8        2.32       15.24     23.82 o 
  -3   6   8      432.51      433.87     21.99 o 
  -2   6   8       57.24       57.63     12.22 o 
  -1   6   8       29.76       39.06     10.45 o 
   0   6   8       18.39       18.84      8.27 o 
   1   6   8        0.01        4.73      8.37 o 
   2   6   8      292.05      327.00     16.67 o 
   3   6   8       33.94       41.54     14.16 o 
   4   6   8       63.35       90.98     18.51 o 
  -4   7   8        7.38       -0.45     21.14 o 
  -3   7   8       29.97       25.09     17.34 o 
  -2   7   8       62.62       63.35     13.64 o 
  -1   7   8       15.53        7.09      9.59 o 
   0   7   8       11.82       11.98      8.34 o 
   1   7   8      340.16      370.52     19.18 o 
   2   7   8       70.84       79.05     13.96 o 
   3   7   8       19.99       14.44     13.34 o 
   4   7   8       10.76        4.39     15.42 o 
  -4   8   8        5.84        2.47     22.95 o 
  -3   8   8       18.33       42.62     18.67 o 
  -2   8   8       63.89       63.54     13.77 o 
  -1   8   8        4.89        8.11     10.57 o 
   0   8   8        6.21       12.57      9.72 o 
   1   8   8      293.19      282.54     13.37 o 
   2   8   8       11.23        6.72     12.23 o 
   3   8   8       24.36       17.70     14.37 o 
  -4   9   8       24.73       29.06     23.51 o 
  -3   9   8        1.52      -15.26     16.26 o 
  -2   9   8       49.05       44.26     14.41 o 
  -1   9   8        0.52        5.71     12.03 o 
   0   9   8      190.23      185.58     12.32 o 
   1   9   8        9.33        1.80     10.64 o 
   2   9   8       82.48       72.42     14.50 o 
   3   9   8       76.48       96.65     17.79 o 
  -3  10   8        3.06        9.27     18.84 o 
  -2  10   8      217.03      219.04     18.93 o 
  -1  10   8       11.77       14.27     12.78 o 
   0  10   8        0.26       -3.51     10.63 o 
   1  10   8     1032.82      971.88     33.05 o 
   2  10   8        0.01       -8.45     13.26 o 
   3  10   8       28.14       16.56     15.87 o 
  -3  11   8        3.90      -12.02     18.04 o 
  -2  11   8        1.07        0.16     16.44 o 
  -1  11   8      158.31      157.11     19.01 o 
   0  11   8       22.66       25.69     14.05 o 
   1  11   8      289.85      285.39     17.42 o 
   2  11   8        1.71       -1.62     14.04 o 
   3  11   8        0.73      -12.60     17.61 o 
  -3  12   8       35.24       52.64     23.08 o 
  -2  12   8       42.19       58.85     19.62 o 
  -1  12   8       74.57       62.60     16.22 o 
   0  12   8        3.25        4.23     14.14 o 
   1  12   8       12.69        8.46     13.45 o 
   2  12   8       15.17       15.67     15.61 o 
  -3  13   8       26.04       23.97     23.58 o 
  -2  13   8        0.11        9.80     19.02 o 
  -1  13   8       77.70       68.48     18.38 o 
   0  13   8       93.08       91.04     19.71 o 
   1  13   8        0.30       11.10     15.74 o 
   2  13   8      220.36      239.26     22.86 o 
  -2  14   8       69.83       50.31     22.33 o 
  -1  14   8        7.74       -2.47     20.41 o 
   0  14   8      542.21      547.87     30.38 o 
   1  14   8        0.98       10.79     19.78 o 
   2  14   8        1.35        1.30     18.27 o 
  -2  15   8       31.20       37.01     24.01 o 
  -1  15   8        4.10       -9.29     25.12 o 
   0  15   8        0.00       18.35     22.48 o 
   1  15   8        1.56        3.96     21.41 o 
  -1  16   8       52.19       90.62     39.25 o 
   0  16   8      145.74      153.98     28.39 o 
  -4   1   9        0.81        1.20     18.27 o 
  -3   1   9       30.54       31.27     15.30 o 
  -2   1   9       36.00       20.67     10.61 o 
  -1   1   9      409.23      399.25     14.75 o 
   0   1   9       16.89        5.31      7.54 o 
   1   1   9       15.76       12.53      8.15 o 
   2   1   9      161.89      136.78     12.13 o 
   3   1   9       10.58       19.52     12.93 o 
   4   1   9        6.14      -16.13     17.53 o 
  -4   2   9       36.05       44.75     19.67 o 
  -3   2   9        1.11       -5.92     13.27 o 
  -2   2   9      888.79      939.16     24.68 o 
  -1   2   9      680.89      649.36     25.13 o 
   0   2   9        1.74        5.44      7.08 o 
   1   2   9       38.88       22.91      9.30 o 
   2   2   9        8.70       11.00      9.78 o 
   3   2   9       23.08       29.69     14.11 o 
   4   2   9        0.24       14.38     18.73 o 
  -4   3   9       92.15      111.69     23.84 o 
  -3   3   9       27.95       26.08     15.20 o 
  -2   3   9      537.62      613.79     22.23 o 
  -1   3   9      203.42      176.06     11.20 o 
   0   3   9      115.76      120.74     10.28 o 
   1   3   9        9.72        2.98      8.16 o 
   2   3   9        9.30       10.78      9.69 o 
   3   3   9       25.48       29.40     14.12 o 
   4   3   9       53.46       66.27     19.92 o 
  -4   4   9        0.93        4.09     22.07 o 
  -3   4   9       63.60       63.96     16.47 o 
  -2   4   9      114.57      129.47     13.89 o 
  -1   4   9       64.98       65.31      9.81 o 
   0   4   9        9.92        9.58      8.38 o 
   1   4   9       63.18       44.90     10.34 o 
   2   4   9       10.12       15.79     10.55 o 
   3   4   9       29.47       41.14     14.22 o 
  -4   5   9       23.67       21.28     25.03 o 
  -3   5   9      115.98      120.97     16.47 o 
  -2   5   9        7.51       -2.73     10.62 o 
  -1   5   9       82.68       75.22     11.60 o 
   0   5   9       33.64       33.44      9.70 o 
   1   5   9       46.15       28.48      9.97 o 
   2   5   9        8.26       -1.13     10.84 o 
   3   5   9        4.05       27.96     13.69 o 
  -4   6   9        1.27      -15.53     21.92 o 
  -3   6   9      127.03      150.28     19.51 o 
  -2   6   9       18.43       14.08     12.09 o 
  -1   6   9        3.46        8.54     10.19 o 
   0   6   9      178.17      183.59     12.12 o 
   1   6   9       18.68       -1.14      9.90 o 
   2   6   9      165.27      176.78     16.55 o 
   3   6   9        0.07       -5.93     13.24 o 
  -4   7   9        4.29      -23.28     21.88 o 
  -3   7   9       63.62       77.25     20.22 o 
  -2   7   9       81.59       67.11     15.43 o 
  -1   7   9        3.67        8.65     11.58 o 
   0   7   9       86.88       77.43     10.83 o 
   1   7   9      176.08      198.19     14.03 o 
   2   7   9        7.18       11.45     11.88 o 
   3   7   9        0.19       10.41     13.89 o 
  -3   8   9       56.74       52.74     20.51 o 
  -2   8   9      117.41       80.52     15.76 o 
  -1   8   9       68.32       83.43     13.66 o 
   0   8   9        3.72       12.37      9.85 o 
   1   8   9      804.32      833.64     24.82 o 
   2   8   9       12.46       19.65     13.62 o 
   3   8   9        0.57      -16.84     14.03 o 
  -3   9   9        0.01        9.35     19.56 o 
  -2   9   9      170.09      168.11     18.21 o 
  -1   9   9        2.37       -0.34     13.08 o 
   0   9   9       45.50       41.84     12.63 o 
   1   9   9      185.67      181.09     16.19 o 
   2   9   9        6.84       16.94     14.26 o 
   3   9   9        7.80       -2.23     15.80 o 
  -3  10   9       13.11       13.69     20.56 o 
  -2  10   9       30.56       45.89     17.22 o 
  -1  10   9        0.39        9.92     15.50 o 
   0  10   9        1.95       -0.04     11.77 o 
   1  10   9       44.95       45.96     14.21 o 
   2  10   9      145.27      168.97     19.84 o 
   3  10   9        2.68       -7.91     16.51 o 
  -3  11   9       12.20        9.59     21.80 o 
  -2  11   9       15.64       18.07     19.18 o 
  -1  11   9      164.79      169.76     20.55 o 
   0  11   9       75.20       75.47     15.33 o 
   1  11   9       23.26       19.46     13.75 o 
   2  11   9      314.87      339.43     23.39 o 
  -2  12   9       33.33       53.24     21.32 o 
  -1  12   9       28.52        1.31     16.56 o 
   0  12   9       20.33       14.77     15.23 o 
   1  12   9        1.01       11.18     17.31 o 
   2  12   9      244.17      231.19     22.04 o 
  -2  13   9        0.15      -10.53     19.40 o 
  -1  13   9       86.76       94.12     21.38 o 
   0  13   9       95.15       93.97     22.28 o 
   1  13   9       16.72       11.28     19.89 o 
   2  13   9      226.60      222.69     25.42 o 
  -2  14   9        0.09      -20.70     20.73 o 
  -1  14   9       33.85       41.14     21.08 o 
   0  14   9       11.07        2.82     22.83 o 
   1  14   9        6.66      -24.45     20.49 o 
  -1  15   9        0.00        7.35     26.73 o 
   0  15   9        4.11        7.30     25.52 o 
  -4   0  10       61.11       70.83     35.07 o 
  -3   0  10       28.60       74.37     28.19 o 
  -2   0  10      193.37      186.08     24.07 o 
  -1   0  10     1205.32     1215.63     37.26 o 
   0   0  10       33.71       25.94     15.12 o 
   1   0  10        0.14       -7.73     11.73 o 
   2   0  10      152.50      145.77     19.61 o 
   3   0  10       57.28       77.28     20.79 o 
  -4   1  10       40.13       32.28     21.31 o 
  -3   1  10       47.10       47.76     17.66 o 
  -2   1  10      108.34      112.85     14.47 o 
  -1   1  10      530.75      597.09     17.63 o 
   0   1  10       71.83       69.82     12.58 o 
   1   1  10       28.10       16.12      9.72 o 
   2   1  10        0.01        4.80     11.30 o 
   3   1  10        3.68        0.15     13.91 o 
  -4   2  10       38.57       33.55     21.22 o 
  -3   2  10       29.96       54.13     17.24 o 
  -2   2  10       54.56       63.06     13.18 o 
  -1   2  10      257.85      243.38     13.42 o 
   0   2  10       28.15       31.66     10.80 o 
   1   2  10       28.23       42.17     10.27 o 
   2   2  10        1.07       -9.41     11.21 o 
   3   2  10       25.55       37.34     15.49 o 
  -4   3  10       15.08       21.53     22.69 o 
  -3   3  10       14.09       21.94     16.04 o 
  -2   3  10       19.12       21.89     12.59 o 
  -1   3  10        7.11       -5.29      8.72 o 
   0   3  10      141.51      119.32     13.18 o 
   1   3  10      184.42      178.56     12.91 o 
   2   3  10       30.76       54.15     12.61 o 
   3   3  10       34.30       31.41     15.38 o 
  -4   4  10        0.78      -16.27     22.89 o 
  -3   4  10      209.59      218.35     21.11 o 
  -2   4  10        1.71       -6.29     11.88 o 
  -1   4  10       53.46       51.13     13.25 o 
   0   4  10      624.13      633.91     30.84 o 
   1   4  10        0.48       -0.33      9.69 o 
   2   4  10       14.62       17.76     10.84 o 
   3   4  10      105.86      120.19     17.16 o 
  -4   5  10        1.39      -18.95     23.56 o 
  -3   5  10       86.22      109.19     20.96 o 
  -2   5  10       33.52       33.70     13.87 o 
  -1   5  10        5.83       -1.28     11.77 o 
   0   5  10      523.30      626.23     24.49 o 
   1   5  10       11.32        2.29     10.11 o 
   2   5  10        0.01        0.63     12.83 o 
   3   5  10       70.63      106.87     18.37 o 
  -3   6  10      410.36      432.75     24.80 o 
  -2   6  10       37.01       35.25     14.23 o 
  -1   6  10        3.75       10.25     12.93 o 
   0   6  10      981.84      952.79     43.67 o 
   1   6  10       43.43       28.92     11.56 o 
   2   6  10       82.92      101.42     16.60 o 
   3   6  10        6.18       25.83     17.75 o 
  -3   7  10        2.16        6.49     17.04 o 
  -2   7  10        2.20        1.01     14.18 o 
  -1   7  10        6.10        6.12     13.27 o 
   0   7  10       58.31       53.47     13.04 o 
   1   7  10       12.52       12.48     11.68 o 
   2   7  10        0.02        0.15     13.74 o 
   3   7  10       19.43       23.92     17.83 o 
  -3   8  10        7.75       -3.67     19.70 o 
  -2   8  10        5.25       -2.50     15.35 o 
  -1   8  10       11.62       15.64     14.38 o 
   0   8  10        8.28       21.36     14.77 o 
   1   8  10      137.62      147.60     15.06 o 
   2   8  10        4.04       -5.74     13.98 o 
   3   8  10        8.38       -4.20     16.86 o 
  -3   9  10       12.79       32.08     22.42 o 
  -2   9  10       15.62       23.10     16.86 o 
  -1   9  10      153.19      167.77     19.52 o 
   0   9  10       48.45       74.27     17.23 o 
   1   9  10      204.90      223.26     18.76 o 
   2   9  10        4.85       10.79     15.07 o 
  -3  10  10        0.28       -5.05     21.59 o 
  -2  10  10        0.44        4.20     16.96 o 
  -1  10  10       29.10       17.71     16.32 o 
   0  10  10        0.65       11.86     15.55 o 
   1  10  10       90.71       73.25     16.73 o 
   2  10  10       10.70       13.17     17.09 o 
  -2  11  10        4.16        7.43     21.86 o 
  -1  11  10       19.38        6.82     17.10 o 
   0  11  10       34.86       49.59     18.80 o 
   1  11  10       24.34       14.91     19.28 o 
   2  11  10       34.70       45.62     19.89 o 
  -2  12  10       25.77       17.59     24.00 o 
  -1  12  10       71.86       76.20     20.83 o 
   0  12  10       17.33       32.06     21.23 o 
   1  12  10       72.83       50.72     24.69 o 
  -1  13  10       47.92       63.74     21.87 o 
   0  13  10       25.83       43.80     24.43 o 
   1  13  10       15.27       26.55     24.33 o 
   0  14  10        0.55      -17.84     25.77 o 
  -3   1  11       10.30       14.45     18.29 o 
  -2   1  11      159.18      172.13     18.67 o 
  -1   1  11      232.54      259.30     17.02 o 
   0   1  11       62.92       69.23     13.34 o 
   1   1  11       17.28       30.40     13.02 o 
   2   1  11      197.04      188.24     15.65 o 
   3   1  11       18.12       20.26     16.22 o 
  -3   2  11        1.06        6.69     18.81 o 
  -2   2  11      688.57      847.83     27.31 o 
  -1   2  11       92.22       67.78     16.39 o 
   0   2  11       82.56       72.11     13.12 o 
   1   2  11      209.31      208.79     15.91 o 
   2   2  11       84.83       84.82     14.07 o 
   3   2  11       40.84       53.09     17.67 o 
  -3   3  11       22.61       29.88     18.47 o 
  -2   3  11      213.52      217.14     17.57 o 
  -1   3  11       65.44       66.02     15.23 o 
   0   3  11       29.55       54.28     13.21 o 
   1   3  11      188.16      160.08     14.87 o 
   2   3  11       10.44       15.82     12.24 o 
   3   3  11        0.94      -11.73     15.25 o 
  -3   4  11        6.60       12.54     17.36 o 
  -2   4  11        0.27       -4.51     12.83 o 
  -1   4  11      140.84      157.37     17.59 o 
   0   4  11        1.74        3.41     12.32 o 
   1   4  11       33.30       17.50     11.91 o 
   2   4  11       13.53       28.37     14.53 o 
   3   4  11       13.02       10.06     16.49 o 
  -3   5  11      211.67      245.56     25.16 o 
  -2   5  11       18.69       18.17     14.11 o 
  -1   5  11      248.97      263.67     18.87 o 
   0   5  11       64.83       70.73     14.42 o 
   1   5  11        0.86        3.32     12.12 o 
   2   5  11      108.83      112.84     21.72 o 
  -3   6  11      103.75      114.33     23.49 o 
  -2   6  11        3.98        4.78     14.12 o 
  -1   6  11        9.41        9.71     14.39 o 
   0   6  11       17.95       -8.65     12.33 o 
   1   6  11        3.06        5.69     12.34 o 
   2   6  11        2.80       12.64     16.88 o 
  -3   7  11      115.14      119.54     25.42 o 
  -2   7  11       13.97       14.63     18.51 o 
  -1   7  11        0.14       -0.93     14.76 o 
   0   7  11        9.41        2.64     15.08 o 
   1   7  11        1.21        8.82     12.27 o 
   2   7  11        5.73        2.11     15.63 o 
  -3   8  11        0.06      -23.13     20.40 o 
  -2   8  11       55.39       59.45     20.65 o 
  -1   8  11        0.43        5.28     15.41 o 
   0   8  11       10.40       -5.73     16.19 o 
   1   8  11       74.03       44.77     16.11 o 
   2   8  11        1.04       -7.89     15.92 o 
  -2   9  11        0.59        6.44     19.93 o 
  -1   9  11       72.55       72.36     19.72 o 
   0   9  11        0.80      -17.20     17.34 o 
   1   9  11      120.86      130.34     19.96 o 
   2   9  11        2.57       -9.87     16.08 o 
  -2  10  11       38.23       24.76     21.08 o 
  -1  10  11       10.55       -3.56     17.04 o 
   0  10  11      109.09      123.69     23.68 o 
   1  10  11       38.77       28.27     20.71 o 
  -2  11  11       18.15       33.20     26.34 o 
  -1  11  11        1.05      -14.12     18.88 o 
   0  11  11       16.22       37.21     22.01 o 
   1  11  11        5.46       12.14     21.49 o 
  -1  12  11        0.97       17.57     21.13 o 
   0  12  11       42.47       32.54     25.32 o 
  -3   0  12        4.82       11.37     28.07 o 
  -2   0  12        0.10       -0.77     23.69 o 
  -1   0  12        2.25       10.07     19.50 o 
   0   0  12       19.44       15.55     19.03 o 
   1   0  12       66.43       86.63     22.96 o 
   2   0  12        0.03        8.70     19.90 o 
  -3   1  12       25.75       27.41     20.65 o 
  -2   1  12        7.21        7.49     18.11 o 
  -1   1  12       45.32       41.85     17.12 o 
   0   1  12       21.72       14.03     13.45 o 
   1   1  12       49.61       42.90     14.68 o 
   2   1  12       28.86       44.61     15.15 o 
  -3   2  12        0.55        0.79     20.44 o 
  -2   2  12       23.31       25.21     19.41 o 
  -1   2  12       51.42       51.66     17.64 o 
   0   2  12        9.93        5.49     13.33 o 
   1   2  12        5.83        0.88     13.52 o 
   2   2  12        2.96        1.69     13.19 o 
  -3   3  12       11.58       10.63     19.66 o 
  -2   3  12       32.15       49.38     20.28 o 
  -1   3  12       41.93       54.97     19.23 o 
   0   3  12        1.66       -6.53     12.34 o 
   1   3  12       47.19       26.87     14.87 o 
   2   3  12        8.34        7.35     14.05 o 
  -3   4  12       23.54       15.39     20.06 o 
  -2   4  12        0.05        3.82     17.18 o 
  -1   4  12       16.75       16.22     17.02 o 
   0   4  12       80.44       72.58     16.86 o 
   1   4  12        7.05       -2.67     15.82 o 
   2   4  12        2.60       -6.19     14.86 o 
  -2   5  12        6.97       13.81     18.28 o 
  -1   5  12        0.15        1.34     16.49 o 
   0   5  12       46.56       36.69     17.37 o 
   1   5  12        0.51       11.03     17.45 o 
   2   5  12        0.58       -4.75     15.57 o 
  -2   6  12        0.23       11.63     22.28 o 
  -1   6  12        0.02        0.37     16.89 o 
   0   6  12      223.35      214.22     22.23 o 
   1   6  12       25.64       31.50     16.70 o 
   2   6  12       17.48        6.87     17.55 o 
  -2   7  12       11.98       34.96     20.69 o 
  -1   7  12       15.59       15.00     19.30 o 
   0   7  12        0.35       17.29     18.29 o 
   1   7  12       89.39      105.17     18.99 o 
  -2   8  12       31.86       27.84     22.05 o 
  -1   8  12      101.68      131.79     25.56 o 
   0   8  12       24.86       36.11     19.50 o 
   1   8  12       56.11      107.24     23.13 o 
  -1   9  12       97.68      125.84     23.43 o 
   0   9  12        9.02       21.20     20.35 o 
   1   9  12       11.25       19.59     26.60 o 
  -1  10  12       42.34       51.15     22.49 o 
   0  10  12        8.70       21.19     26.70 o 
  -2   1  13       11.76      -14.00     21.29 o 
  -1   1  13        7.47       12.14     18.71 o 
   0   1  13        0.38       -5.70     16.57 o 
   1   1  13       29.64       19.09     15.12 o 
  -2   2  13        1.24       26.26     26.09 o 
  -1   2  13       14.94       31.73     19.34 o 
   0   2  13       70.08      100.30     18.77 o 
   1   2  13        0.91       -3.06     15.49 o 
  -2   3  13        2.21       28.82     25.07 o 
  -1   3  13        0.50        0.53     18.46 o 
   0   3  13       37.02       33.66     17.60 o 
   1   3  13        2.91      -14.40     17.67 o 
  -2   4  13        0.69       42.59     27.26 o 
  -1   4  13        5.72       24.94     19.83 o 
   0   4  13        3.84       13.76     19.18 o 
   1   4  13        0.37       -0.54     17.35 o 
  -2   5  13        0.78       14.09     26.64 o 
  -1   5  13        5.16       25.67     20.31 o 
   0   5  13       15.53       18.68     19.59 o 
   1   5  13        5.87        1.17     17.46 o 
  -1   6  13        0.01       25.82     21.12 o 
   0   6  13        0.05      -12.20     19.44 o 
   1   6  13       54.79       77.92     20.29 o 
  -1   7  13        0.49       19.61     24.78 o 
   0   7  13        0.32        5.57     20.33 o 
   0   0  14       29.45       22.05     26.08 o 
   0   1  14        0.07       -8.02     17.12 o 
                                                 
